# Supplementary material for: Targeting dual specificity protein kinase TTK attenuates tumorigenesis of glioblastoma
Source: Oncotarget. 2017 Dec 11;9(3):3081–8. doi: 10.18632/oncotarget.23152 (PMC5790447; doi:10.18632/oncotarget.23152)
Supplement: Supplementary file 2 [file oncotarget-09-3081-s002.xlsx]

## Sheet: coexpression_TTK_mRNA_expressio
Table S1. Pearson correlation analysis for TTK in GBM.(TCGA)
Gene symbols	Pearson r
FBXO5	0.88
MTFR2	0.87
BUB1	0.86
NEK2	0.85
CKAP2L	0.85
NCAPH	0.85
BUB1B	0.84
TOP2A	0.84
CDCA8	0.84
RACGAP1	0.84
NDC80	0.83
KIF2C	0.83
C5ORF34	0.83
NUF2	0.83
NCAPG	0.83
CCNA2	0.82
KIF18A	0.82
SGOL2	0.82
HJURP	0.82
KIFC1	0.81
TPX2	0.81
CDCA2	0.81
ESCO2	0.81
ECT2	0.8
SGOL1	0.8
ORC6	0.8
HDAC2	0.79
EXO1	0.79
KIF23	0.79
TROAP	0.79
SPAG5	0.79
CDC25A	0.78
ORC1	0.78
PRC1	0.78
AURKB	0.78
DLGAP5	0.78
KIF20A	0.78
KIF15	0.78
SKA3	0.78
CDC25C	0.77
TMPO	0.77
CCNB2	0.77
CDCA5	0.77
DTL	0.77
CDC20	0.76
KIF11	0.76
KIF22	0.76
PLK1	0.76
PLK4	0.76
ZWINT	0.76
CENPN	0.76
KIF4A	0.76
RFC3	0.75
RAD54L	0.75
TRIP13	0.75
MELK	0.75
SMC2	0.75
AUNIP	0.75
FANCI	0.75
MCM10	0.75
KIAA1524	0.75
FANCD2	0.74
KPNA2	0.74
AURKA	0.74
KIF14	0.74
TRAIP	0.74
UBE2C	0.74
NUSAP1	0.74
DEPDC1	0.74
CENPH	0.74
CENPA	0.73
CENPE	0.73
LMNB1	0.73
ARHGAP11A	0.73
KIF18B	0.73
GSG2	0.73
SKA1	0.73
ATAD2	0.73
CENPU	0.72
MND1	0.72
GTSE1	0.72
MASTL	0.72
NEIL3	0.72
PBK	0.72
CASC5	0.72
CENPW	0.72
FAM72B	0.72
C18ORF54	0.72
E2F2	0.71
STIL	0.71
VRK1	0.71
ESPL1	0.71
C17ORF53	0.71
FAM83D	0.71
DDIAS	0.71
MAD2L1	0.7
CDC45	0.7
CENPO	0.7
MMS22L	0.7
CCNF	0.69
CDK1	0.69
CENPF	0.69
CHEK1	0.69
EZH2	0.69
RAD51	0.69
RRM2	0.69
PTTG1	0.69
RAD51AP1	0.69
ATAD5	0.69
ZWILCH	0.69
POLA2	0.69
SPC25	0.69
LIN9	0.69
ZNF300	0.69
CDC6	0.68
HMGB2	0.68
MYBL2	0.68
PRIM2	0.68
FAM72D	0.68
CDC7	0.68
C16ORF59	0.68
BRIP1	0.68
DEPDC1B	0.68
CKAP2	0.68
CCNB1	0.67
DNA2	0.67
TUBB	0.67
DBF4	0.67
FAM64A	0.67
ZNF286A	0.67
LCORL	0.67
POC1A	0.67
RBMX	0.67
HAUS8	0.67
PKMYT1	0.66
SMC4	0.66
EME1	0.66
CDT1	0.66
SPC24	0.66
KIF4B	0.66
TICRR	0.66
KNSTRN	0.66
MEX3A	0.66
ASPM	0.66
MYB	0.65
RECQL4	0.65
POLQ	0.65
CENPM	0.65
ZNF93	0.65
CDCA7	0.65
TMEM97	0.65
ZNF519	0.65
RCC1	0.64
CTPS1	0.64
HMGB3	0.64
NONO	0.64
SFPQ	0.64
SRSF1	0.64
H2BFXP	0.64
CDCA3	0.64
ERCC6L	0.64
WDR62	0.64
BIRC5	0.63
FOXM1	0.63
CENPI	0.63
HELLS	0.63
TONSL	0.63
SOX11	0.63
GEN1	0.63
SPDL1	0.63
CENPJ	0.63
C16ORF87	0.63
LBR	0.62
SRSF12	0.62
CEP57	0.62
MEX3B	0.62
MCM8	0.62
KDM1A	0.62
RTKN2	0.62
FANCM	0.62
IQGAP3	0.62
NT5DC2	0.62
FANCC	0.61
HMMR	0.61
HSF2	0.61
STMN1	0.61
TCP1	0.61
GINS1	0.61
RFWD3	0.61
G2E3	0.61
PRR11	0.61
INTS7	0.61
ACAT2	0.6
MAZ	0.6
MYBL1	0.6
ODC1	0.6
C4ORF46	0.6
POLE2	0.6
TK1	0.6
ZNF85	0.6
ZNF184	0.6
CHAF1A	0.6
OIP5	0.6
SUV39H2	0.6
SHCBP1	0.6
ZNF738	0.6
GINS2	0.6
C14ORF80	0.6
PARPBP	0.6
ZGRF1	0.6
TBC1D31	0.6
HUNK	0.6
SPATS2	0.6
GNG4	0.59
MCM2	0.59
MCM7	0.59
TIMELESS	0.59
SYNCRIP	0.59
C11ORF84	0.59
BORA	0.59
CMTM1	0.59
ZNF250	0.59
ZBTB8A	0.59
CHTF18	0.59
CKS2	0.58
DHFR	0.58
FANCA	0.58
INCENP	0.58
YBX1	0.58
TYMS	0.58
PPM1D	0.58
PDE10A	0.58
TOPBP1	0.58
DDX12P	0.58
CBX2	0.58
RCOR2	0.58
TEX10	0.58
CDCA4	0.58
HNRNPA3	0.58
CLSPN	0.58
ZNF367	0.58
FANCB	0.57
FEN1	0.57
POLE	0.57
TRA2B	0.57
ZFP37	0.57
FAM72A	0.57
HMGXB4	0.57
RNASEH2A	0.57
WDHD1	0.57
NCAPG2	0.57
CEP55	0.57
CEP152	0.57
SASS6	0.57
CDKN3	0.56
SCLT1	0.56
ELAVL1	0.56
MCM4	0.56
MCM6	0.56
MKI67	0.56
RAD21	0.56
RFC5	0.56
RNGTT	0.56
CASP8AP2	0.56
GNE	0.56
HNRNPA0	0.56
PIF1	0.56
LMNB2	0.56
PHIP	0.56
LAPTM4B	0.56
FBXO43	0.56
NKIRAS2	0.56
UBE2T	0.56
CENPK	0.56
HNRNPA1	0.55
HNRNPD	0.55
PRIM1	0.55
RFC4	0.55
SIM2	0.55
WHSC1	0.55
XRCC5	0.55
ZNF131	0.55
ZNF833P	0.55
MTA2	0.55
KIAA0101	0.55
MTSS1	0.55
HNRNPA1L2	0.55
MCPH1	0.55
RNF122	0.55
MXD3	0.55
RIOK1	0.55
MTF2	0.55
CCT5	0.55
C1ORF112	0.55
ZNF682	0.55
DCX	0.54
E2F1	0.54
FANCE	0.54
FANCG	0.54
H2AFX	0.54
TCERG1	0.54
CEP128	0.54
LOC81691	0.54
LOC642846	0.54
MIS18A	0.54
MBTD1	0.54
CEP72	0.54
ZNF292	0.54
EMSY	0.54
DCAF15	0.54
BACH2	0.54
GPSM2	0.54
BRCA2	0.53
DHX15	0.53
HNRNPL	0.53
MCM5	0.53
TRAF4	0.53
NCAPD2	0.53
WDR76	0.53
SLCO5A1	0.53
ARHGAP33	0.53
CDC40	0.53
ARHGEF39	0.53
RCC2	0.53
ARHGAP11B	0.53
CHTOP	0.53
SENP1	0.53
MARCKSL1	0.53
CDK8	0.52
DBN1	0.52
HMGN2	0.52
SET	0.52
SSRP1	0.52
TAF5	0.52
POLD3	0.52
TMSB15A	0.52
CHEK2	0.52
PGAP1	0.52
TET1	0.52
PBRM1	0.52
NCAPD3	0.52
RARS2	0.52
SAPCD2	0.52
CNOT10	0.52
SLC35F1	0.52
UBE2S	0.52
GABPB1	0.51
H2AFZ	0.51
MCM3	0.51
MSH2	0.51
PDCL	0.51
PFAS	0.51
EXOSC9	0.51
POLD1	0.51
POLR2D	0.51
SIAH1	0.51
SNRPA	0.51
SOX4	0.51
TDG	0.51
DPF1	0.51
LOC730101	0.51
KNTC1	0.51
DSCC1	0.51
NKAIN1	0.51
E2F8	0.51
TTC21B	0.51
CCDC18	0.51
TNFRSF13C	0.51
HN1	0.51
TMPO-AS1	0.51
FAM171A2	0.51
CCDC150	0.51
ASF1B	0.51
ZNF764	0.51
ZNF704	0.51
C11ORF95	0.5
ZNF48	0.5
DNMT3B	0.5
EPHB3	0.5
HNRNPAB	0.5
RAF1	0.5
MEX3D	0.5
XRCC2	0.5
ZNF675	0.5
ZNF74	0.5
PCGF2	0.5
SPIN4	0.5
ZBED4	0.5
ALG9	0.5
RMI1	0.5
C2ORF44	0.5
ZMYND19	0.5
PHF6	0.5
GNG2	0.5
CCNJ	0.5
BCOR	0.5
PLPPR1	0.5
LHX4	0.5
ZBTB2	0.5
ZBTB12	0.5
XKR5	0.5
ACVR2A	0.49
ADD2	0.49
CSE1L	0.49
EFNA2	0.49
ING1	0.49
PM20D2	0.49
MYT1	0.49
PDE7A	0.49
RANBP1	0.49
RBL1	0.49
RRM1	0.49
SMARCC1	0.49
SMARCE1	0.49
TIA1	0.49
LOC400940	0.49
ZNF286B	0.49
MTMR2	0.49
PARP2	0.49
KHDRBS1	0.49
MLLT11	0.49
MURC	0.49
C2ORF48	0.49
GPR137C	0.49
TDP1	0.49
CDK19	0.49
FAM110B	0.49
LRCH2	0.49
ZNF697	0.49
MLLT4-AS1	0.49
NXN	0.49
GINS3	0.49
CEP85	0.49
ISL2	0.49
ZFP69B	0.49
CNTFR	0.48
DFFB	0.48
DNMT1	0.48
MSH6	0.48
HMGN1	0.48
TLX1	0.48
HOXD3	0.48
FOXN2	0.48
ILF3	0.48
CENPV	0.48
NOVA1	0.48
PYCR1	0.48
RLF	0.48
SMARCD1	0.48
SQLE	0.48
TFAP4	0.48
UBE2I	0.48
BUB3	0.48
KIF20B	0.48
SAE1	0.48
SRSF10	0.48
FAM76B	0.48
NAA16	0.48
ZNF669	0.48
PRR3	0.48
LBH	0.48
ACBD6	0.48
RMND1	0.48
PSPC1	0.48
C1ORF106	0.48
DNAJC9	0.48
KIAA0922	0.48
ZNF253	0.48
CEP57L1	0.48
HCN3	0.48
CENPL	0.48
TOX3	0.48
LOC256880	0.48
MIMT1	0.48
GDF6	0.48
BLMH	0.47
CCDC138	0.47
CSNK1E	0.47
DHX9	0.47
E2F3	0.47
FUS	0.47
ILF2	0.47
NKX2-2	0.47
PREP	0.47
PKIA	0.47
RNF2	0.47
TOP2B	0.47
TPP2	0.47
TTF1	0.47
USP1	0.47
DDX39B	0.47
SF3A2	0.47
NREP	0.47
NUP155	0.47
NUP93	0.47
ZBTB5	0.47
ZBTB34	0.47
POP1	0.47
NHEJ1	0.47
DSN1	0.47
TMEM132B	0.47
PAQR9	0.47
KLHL23	0.47
BCL11A	0.47
CHAMP1	0.47
GOPC	0.47
ARID1B	0.47
DAZAP1	0.47
TAF5L	0.47
NCAPH2	0.47
NXPH1	0.47
SOX8	0.47
MPPED2	0.46
CKS1B	0.46
COL9A1	0.46
CRMP1	0.46
CSTF3	0.46
FGD1	0.46
SPATA5	0.46
HOXC9	0.46
LIG3	0.46
MARCKS	0.46
PAFAH1B3	0.46
PCNA	0.46
SRSF7	0.46
SMARCB1	0.46
TAF2	0.46
ZNF16	0.46
AAAS	0.46
ANP32A	0.46
CKAP5	0.46
NUP58	0.46
RBM12	0.46
SCML2	0.46
ANP32B	0.46
CTCF	0.46
BAZ1A	0.46
THOC6	0.46
FAM111B	0.46
RNF219	0.46
DBF4B	0.46
ZNF714	0.46
ZNF681	0.46
RMI2	0.46
PODXL2	0.46
DYNC1LI1	0.46
CEP78	0.46
CTDSPL2	0.46
KDM2B	0.46
MGC2889	0.46
TMTC4	0.46
NUP43	0.46
FEV	0.46
PRMT6	0.46
TMEM57	0.46
ZNF821	0.46
SCAF8	0.46
ZNF737	0.46
ADNP	0.46
SUZ12	0.46
HN1L	0.46
ZNF462	0.46
DNAJB5	0.46
GPSM1	0.46
CACNG4	0.46
POLR3D	0.45
RNF165	0.45
H3F3A	0.45
HMGCR	0.45
HNRNPH1	0.45
HOXC11	0.45
LIG1	0.45
MLLT4	0.45
NUP88	0.45
ODF2	0.45
PPP2R5D	0.45
RAD1	0.45
RAC3	0.45
RBBP4	0.45
REV3L	0.45
SRSF3	0.45
ZNF711	0.45
BRD3	0.45
CHAF1B	0.45
DDX18	0.45
NOL4L	0.45
HNRNPDL	0.45
RBM14	0.45
SEMA6C	0.45
DPYSL4	0.45
GMEB1	0.45
CEP97	0.45
PROSER1	0.45
DIAPH3	0.45
TTLL2	0.45
FBN3	0.45
KIF24	0.45
AKIRIN2	0.45
DOK4	0.45
HIC2	0.45
EXOSC2	0.45
SH3BP4	0.45
ZUFSP	0.45
ZNF473	0.45
GNL3	0.45
SPSB4	0.45
ZNF670	0.45
ZNF649	0.45
APAF1	0.44
CCNG2	0.44
DKC1	0.44
INSM1	0.44
NASP	0.44
NFYA	0.44
NVL	0.44
TRIM27	0.44
SCN5A	0.44
SUV39H1	0.44
TRO	0.44
ZBTB8B	0.44
VARS	0.44
CASK	0.44
DLEU2	0.44
H1FX	0.44
CCNE2	0.44
ZBTB24	0.44
ALYREF	0.44
DDX52	0.44
FGFR1OP	0.44
ZNF678	0.44
CYP27C1	0.44
SMC6	0.44
SUZ12P1	0.44
NOP58	0.44
ATCAY	0.44
CEP295	0.44
RAMP2-AS1	0.44
ATAD2B	0.44
HAUS6	0.44
UBE2R2	0.44
MIS18BP1	0.44
ZKSCAN7	0.44
NUP188	0.44
ZNF695	0.44
DOLPP1	0.44
LRR1	0.44
ARL5B	0.44
GATAD2B	0.44
CNOT6	0.44
DEPDC7	0.44
DCLRE1B	0.44
CDC5L	0.43
CDK2	0.43
LIN54	0.43
FOXO3B	0.43
MNX1	0.43
HNRNPK	0.43
MMP15	0.43
MMP16	0.43
TFAP2A	0.43
ZNF207	0.43
ST8SIA2	0.43
ZNF239	0.43
HDX	0.43
FUBP1	0.43
GTF3C5	0.43
USP3	0.43
HNRNPR	0.43
MAD2L2	0.43
HBS1L	0.43
SUPT16H	0.43
NRM	0.43
KDELC1	0.43
ANKRD20A3	0.43
CPSF3	0.43
PARD6G	0.43
LTV1	0.43
FAM117B	0.43
SERINC2	0.43
GAS2L3	0.43
GSX1	0.43
SUPT20H	0.43
SF3B3	0.43
PCBP4	0.43
PHTF2	0.43
SAMD1	0.43
ZNF439	0.43
GPC2	0.43
NOL11	0.43
NOC2L	0.43
ANKRD13B	0.43
SBK1	0.43
TRIB2	0.43
UHRF1	0.43
RBM12B	0.43
C17ORF96	0.43
APBB2	0.42
CCNT2	0.42
CHML	0.42
EPHB2	0.42
MAP2	0.42
MAP3K4	0.42
OPRD1	0.42
PPP2R2A	0.42
PTPRS	0.42
SLC1A1	0.42
SMARCA4	0.42
SNAPC3	0.42
FSCN1	0.42
SOX1	0.42
ZNF431	0.42
DCHS1	0.42
SMC3	0.42
RNF144A	0.42
TOMM70A	0.42
SPRY3	0.42
IGF2BP3	0.42
LBX1	0.42
NUP50	0.42
RNPS1	0.42
WDR5	0.42
DUSP12	0.42
VPS37B	0.42
CEP76	0.42
FBXO11	0.42
GJB7	0.42
PBX4	0.42
HDGFRP3	0.42
ZC2HC1A	0.42
ZRANB3	0.42
VTA1	0.42
SKA2	0.42
MB21D2	0.42
KIF26B	0.42
MTPAP	0.42
PPP6R3	0.42
SOX6	0.42
INTS8	0.42
NDC1	0.42
BOP1	0.42
PCDHGC4	0.42
FLRT1	0.42
BRD1	0.42
ANKRD50	0.42
SENP7	0.42
TSPAN18	0.42
HACE1	0.42
KIAA1586	0.42
ZNF486	0.42
ZNF445	0.42
ASF1A	0.42
USP49	0.42
GAPVD1	0.42
ZNF491	0.42
SHPRH	0.42
STRN4	0.42
PKN3	0.42
TBX21	0.42
ZNF100	0.42
ACLY	0.41
ERCC3	0.41
GABRR2	0.41
GRB14	0.41
RBPJ	0.41
JARID2	0.41
TIGD1	0.41
MRE11A	0.41
PFDN2	0.41
PGM3	0.41
PHF2	0.41
PSMD11	0.41
PTBP1	0.41
SRSF2	0.41
ZEB1	0.41
TOP3A	0.41
UGDH	0.41
XPO1	0.41
ZNF43	0.41
ZNF202	0.41
PTP4A1	0.41
AMER1	0.41
ANKRD20A8P	0.41
LIMD1	0.41
RQCD1	0.41
MATR3	0.41
ZNF623	0.41
SETDB1	0.41
DDX39A	0.41
CBX1	0.41
PAPD7	0.41
KATNA1	0.41
MAP4K5	0.41
FSD1	0.41
ERI2	0.41
SNX22	0.41
EDC3	0.41
ZNF362	0.41
CDON	0.41
PHF20L1	0.41
PDIK1L	0.41
AMOTL2	0.41
LIMA1	0.41
GINS4	0.41
C19ORF48	0.41
SHISA3	0.41
CNTLN	0.41
SEC61A2	0.41
CHD7	0.41
KDM4D	0.41
UBAP2	0.41
CAMSAP2	0.41
RAET1K	0.41
GTPBP4	0.41
ZNF620	0.41
USP37	0.41
ZNF428	0.41
BZW2	0.41
MDGA2	0.41
CNTNAP5	0.41
TRIM71	0.4
MTMR9	0.4
BARD1	0.4
BCL7A	0.4
CDC27	0.4
CHRNA3	0.4
COL11A1	0.4
COL11A2	0.4
EIF4EBP1	0.4
ETV1	0.4
GSK3B	0.4
HNRNPH3	0.4
MATN1	0.4
NUDT1	0.4
NRAS	0.4
PIK3R2	0.4
EXOSC10	0.4
PRKDC	0.4
PTMA	0.4
RBM4	0.4
TCEB3	0.4
CCT3	0.4
TUBG1	0.4
KNOP1	0.4
MKRN3	0.4
ZNF195	0.4
ZMYM2	0.4
TMEFF1	0.4
ASH2L	0.4
PLAA	0.4
ONECUT2	0.4
TRIM28	0.4
OLIG2	0.4
EFS	0.4
SIGMAR1	0.4
NMU	0.4
CNTRL	0.4
KAT7	0.4
HAUS3	0.4
TTC13	0.4
LY6G6C	0.4
LOC441666	0.4
PPP1R14C	0.4
FAM110A	0.4
KMT5B	0.4
AADAT	0.4
CNTROB	0.4
UCHL5	0.4
HOOK3	0.4
JMJD1C-AS1	0.4
IGFBPL1	0.4
ZADH2	0.4
ZIK1	0.4
WRAP53	0.4
BRIX1	0.4
STRBP	0.4
LRRC59	0.4
HAUS7	0.4
LRRC40	0.4
CHFR	0.4
CDK5RAP2	0.4
RRP1B	0.4
ZC4H2	0.4
NEMP1	0.4
ATP6V0A2	0.4
SNHG1	0.4
ZNF318	0.4
WDR18	0.4
ZNF624	0.4
DNM3	0.4
DSEL	0.4
LINC00032	0.4
SALL3	0.4
C2ORF80	0.4
YPEL1	0.4
PURG	0.4
RFWD2	0.4
COPS7B	0.4
ACVR2B	0.39
DDX11	0.39
FASN	0.39
HOXC4	0.39
KCND2	0.39
HNRNPM	0.39
PA2G4	0.39
PLCB4	0.39
ALDH18A1	0.39
SOX5	0.39
SPAST	0.39
SRPK1	0.39
TTC3	0.39
UCK2	0.39
MLLT10	0.39
COIL	0.39
CENPP	0.39
ARHGEF7	0.39
TBPL1	0.39
ZNF254	0.39
URB2	0.39
PCGF3	0.39
IL1RAPL1	0.39
MTMR9LP	0.39
ZFP69	0.39
DUSP26	0.39
C19ORF57	0.39
EFCAB5	0.39
SIKE1	0.39
LIMD2	0.39
ZNF34	0.39
EXOSC3	0.39
WDR75	0.39
ZCCHC7	0.39
KIAA1841	0.39
NKD1	0.39
ZNF595	0.39
SEMA5B	0.39
FNBP1L	0.39
SETD5	0.39
PPM1E	0.39
SMPD4	0.39
PNRC2	0.39
ZNF510	0.39
RABL6	0.39
SEPHS1	0.39
BARX1	0.39
RYBP	0.39
SF3B1	0.39
RBFOX2	0.39
PATZ1	0.39
CTPS2	0.39
SMARCAD1	0.39
CA10	0.39
NAV1	0.39
TMSB15B	0.39
CBX8	0.39
ZNF71	0.39
ZNF77	0.39
LRRTM2	0.39
EDRF1	0.39
ANKLE1	0.39
ATXN7L2	0.39
GNL2	0.39
NUP35	0.39
TGS1	0.39
PHACTR4	0.38
ATP6V1B1	0.38
CCND1	0.38
SLC25A10	0.38
DPH2	0.38
FGF9	0.38
NR6A1	0.38
GDNF	0.38
GLE1	0.38
GRK6	0.38
GRIK2	0.38
GSTA4	0.38
FOXK2	0.38
IPO5	0.38
MSH5	0.38
NPPA	0.38
PAX1	0.38
PDHA1	0.38
RAP2A	0.38
SIX1	0.38
SOX12	0.38
TTF2	0.38
LGR5	0.38
GGH	0.38
WASF1	0.38
BRSK2	0.38
SHISA7	0.38
PRPF4	0.38
GTF3C3	0.38
MED23	0.38
MED17	0.38
MDC1	0.38
FARSB	0.38
TUBA1B	0.38
EHMT2	0.38
KLF12	0.38
EXOSC8	0.38
METTL22	0.38
CCDC172	0.38
SGF29	0.38
ZSCAN16	0.38
GPR63	0.38
HSPA14	0.38
RNF138P1	0.38
RNF138	0.38
SNHG6	0.38
FOXD2-AS1	0.38
ZNF876P	0.38
WDR33	0.38
H2AFY2	0.38
ADNP2	0.38
LOC285074	0.38
NUP160	0.38
USP24	0.38
GPR161	0.38
LINC00643	0.38
HRASLS	0.38
PA2G4P4	0.38
UBE3D	0.38
MED30	0.38
PTBP2	0.38
VAX2	0.38
ZNF451	0.38
SP9	0.38
CAMSAP1	0.38
HNRNPLL	0.38
H2AFV	0.38
DGKH	0.38
C2ORF27A	0.38
GPR180	0.38
XPO4	0.38
CCDC14	0.38
RBM15	0.38
PARP1	0.37
BAAT	0.37
EWSR1	0.37
FGF8	0.37
FYN	0.37
GPR17	0.37
HNRNPA2B1	0.37
HOXC6	0.37
IARS	0.37
KCNS3	0.37
TET3	0.37
MDFI	0.37
MLH1	0.37
NFIB	0.37
OPCML	0.37
PKNOX1	0.37
SAFB	0.37
TCF3	0.37
GCFC2	0.37
VPS72	0.37
U2AF1	0.37
ZSCAN9	0.37
RBM10	0.37
THOC5	0.37
KHSRP	0.37
USP13	0.37
RRP9	0.37
DGKI	0.37
KCNAB3	0.37
S1PR2	0.37
GTF3C4	0.37
IGLON5	0.37
PHF14	0.37
BCLAF1	0.37
LRIG2	0.37
FAM20B	0.37
MPHOSPH9	0.37
CFDP1	0.37
WDR3	0.37
DDX20	0.37
MSL1	0.37
PANK3	0.37
VASH2	0.37
GSTCD	0.37
EHMT1	0.37
ATAT1	0.37
MCM3AP-AS1	0.37
RAB3C	0.37
NCALD	0.37
TBC1D7	0.37
POLR1B	0.37
ACAP3	0.37
ZNF512	0.37
COQ3	0.37
BUD13	0.37
ZNF496	0.37
ZNRF1	0.37
LINC01102	0.37
SCRT2	0.37
ARL6IP6	0.37
MIR4697HG	0.37
BIVM	0.37
SNRK	0.37
QRICH1	0.37
DCUN1D2	0.37
TMA16	0.37
PLCXD1	0.37
ZNF280C	0.37
ATF7IP	0.37
KDM6B	0.37
GSE1	0.37
FOXN4	0.37
CPXM1	0.37
SKIV2L2	0.37
SCAI	0.37
PRDM10	0.37
EBF3	0.37
PELI1	0.37
BRWD3	0.37
KIAA1549	0.37
MCU	0.37
CCNB1IP1	0.37
DCAF13	0.37
EPC2	0.37
OR12D2	0.37
NUFIP1	0.37
TMEM196	0.37
FLVCR1	0.37
PSMC3IP	0.37
DUX4L5	0.37
XYLT1	0.37
ZNF676	0.37
CASP2	0.36
CCNC	0.36
CENPC	0.36
CRYBA2	0.36
DAB1	0.36
DAXX	0.36
DCC	0.36
DNMT3A	0.36
FDFT1	0.36
FOXD2	0.36
ADAT2	0.36
KIF2A	0.36
MN1	0.36
PMS1	0.36
RAB3B	0.36
RAD23B	0.36
SLC8A3	0.36
NUDT10	0.36
TAF11	0.36
DCAF4L2	0.36
WRN	0.36
XRCC1	0.36
LOC401010	0.36
DYRK2	0.36
LPAR2	0.36
CDYL	0.36
GTPBP1	0.36
MTFR1	0.36
KIAA0586	0.36
ELMO1	0.36
GJC1	0.36
TSHZ1	0.36
TOPORS	0.36
STX6	0.36
CCT7	0.36
TLK2	0.36
SEC63	0.36
HILS1	0.36
SAP130	0.36
MSANTD2	0.36
NARS2	0.36
EPC1	0.36
HP1BP3	0.36
AMMECR1L	0.36
FAM57B	0.36
UTP11L	0.36
RPAIN	0.36
PIAS4	0.36
MAK16	0.36
MFSD9	0.36
PPIL4	0.36
SLC16A14	0.36
SHC3	0.36
C21ORF58	0.36
CDKAL1	0.36
TMEM39B	0.36
MSL2	0.36
KLHL11	0.36
SNRNP48	0.36
MAST1	0.36
PDZRN3	0.36
KDM4B	0.36
RCOR1	0.36
AGPAT4	0.36
DUS3L	0.36
LHX9	0.36
CERS6	0.36
ZNF551	0.36
MIB1	0.36
ZNF625	0.36
CEP95	0.36
ZNF718	0.36
UBTD2	0.36
ALG6	0.36
PLPPR5	0.36
ZBTB10	0.35
BRCA1	0.35
CHD3	0.35
CRYGA	0.35
DCT	0.35
CELSR3	0.35
F7	0.35
GPX7	0.35
GRIA2	0.35
GRID2	0.35
HOXA13	0.35
KPNA5	0.35
MLLT3	0.35
HUS1B	0.35
PLD6	0.35
NCBP1	0.35
RDM1	0.35
NPR3	0.35
SGTA	0.35
SKP2	0.35
SNRPD1	0.35
SP4	0.35
MAP3K7	0.35
WNT11	0.35
ZNF8	0.35
DEK	0.35
B4GALT2	0.35
LOC729603	0.35
PRPF4B	0.35
LATS1	0.35
ZW10	0.35
HAND2	0.35
REC8	0.35
PLPP6	0.35
HMG20A	0.35
POLR3C	0.35
KHDRBS3	0.35
CCT8	0.35
STIP1	0.35
CCNI	0.35
HNRNPUL1	0.35
PSIP1	0.35
ZNF668	0.35
MOB3B	0.35
ZMYM1	0.35
SPEM1	0.35
ZKSCAN2	0.35
SCUBE1	0.35
CRSP8P	0.35
LHFPL3	0.35
MAGED4B	0.35
HAUS1	0.35
ZNF98	0.35
MYEF2	0.35
ZNF484	0.35
EIF2A	0.35
CDKN2A-AS1	0.35
YTHDF2	0.35
DOT1L	0.35
C15ORF41	0.35
PGBD1	0.35
FAXC	0.35
PLEKHA8	0.35
SFT2D3	0.35
LINGO1	0.35
UTP4	0.35
QRFP	0.35
ZCCHC3	0.35
PTOV1	0.35
NEURL1B	0.35
TRIM62	0.35
SMPD3	0.35
CEP162	0.35
ICK	0.35
KIAA0907	0.35
WDR12	0.35
PDS5B	0.35
POGZ	0.35
PPIP5K2	0.35
U2SURP	0.35
LEPROTL1	0.35
ZNF281	0.35
FAM89B	0.35
RAD18	0.35
DPYSL5	0.35
TULP4	0.35
KBTBD6	0.35
WDR27	0.35
ZNF248	0.35
KLHL8	0.35
BAHCC1	0.35
ZNF492	0.35
USP28	0.35
CWC22	0.35
THSD7A	0.35
FAM60A	0.35
RAD54B	0.35
LRP5L	0.35
KIAA1429	0.35
SS18L1	0.35
SENP6	0.35
RAI14	0.35
PHF19	0.35
KIF26A	0.35
SOGA3	0.35
GPR153	0.35
AGO2	0.35
TSTD2	0.35
ACTR8	0.35
RBM15B	0.35
REM2	0.35
ZFP1	0.35
FIGNL1	0.35
CDH24	0.35
PCDH20	0.35
ARVCF	0.34
CACNG1	0.34
CREB1	0.34
CSTF2	0.34
DVL2	0.34
HOXC10	0.34
HOXC13	0.34
KCNQ2	0.34
NHLH1	0.34
NRF1	0.34
OMP	0.34
PNN	0.34
PSMB7	0.34
PSMD3	0.34
PTK2	0.34
QSOX2	0.34
ZNF572	0.34
MAPK12	0.34
TCF20	0.34
THOP1	0.34
XPNPEP1	0.34
ZNF22	0.34
ZNF35	0.34
ZNF70	0.34
ZNF141	0.34
VEZF1	0.34
VLDLR-AS1	0.34
PIP5K1A	0.34
HIRIP3	0.34
JRK	0.34
SNX4	0.34
MATN4	0.34
TRIM24	0.34
USP10	0.34
VPRBP	0.34
TBKBP1	0.34
JADE3	0.34
DDX46	0.34
HNRNPA3P1	0.34
DCAF7	0.34
TUBGCP3	0.34
UBE2E3	0.34
SIX2	0.34
QSER1	0.34
ZNF829	0.34
ZNF606	0.34
TTI2	0.34
SAAL1	0.34
ZNF611	0.34
TTL	0.34
PRPF38A	0.34
ATG4D	0.34
LINC01105	0.34
TUBB2B	0.34
PANK1	0.34
XXYLT1	0.34
LNP1	0.34
TET2	0.34
ZNF562	0.34
FANCL	0.34
C11ORF57	0.34
PANK4	0.34
STK32B	0.34
NID2	0.34
KLRK1	0.34
TTC17	0.34
HR	0.34
ZC3H3	0.34
PASK	0.34
KLHL9	0.34
KLHL7	0.34
ZCCHC11	0.34
TARDBP	0.34
EDC4	0.34
GSPT2	0.34
LOC100129055	0.34
SCAF4	0.34
DIP2B	0.34
NEUROD4	0.34
INTS4	0.34
SYCE2	0.34
TMEM169	0.34
DPH7	0.34
IL37	0.34
TEX30	0.34
ARMC6	0.34
SMAP1	0.34
C14ORF93	0.34
PPP2R3B	0.34
CNOT7	0.34
ZNF732	0.34
ZNF709	0.34
DDX31	0.34
ACAN	0.33
TMEM108	0.33
AVPR1B	0.33
COL2A1	0.33
CTSV	0.33
DDX6	0.33
DHPS	0.33
DNASE1	0.33
DUSP9	0.33
ELAVL3	0.33
FBL	0.33
GPC3	0.33
GRIN2D	0.33
HMX1	0.33
RIPPLY2	0.33
KLRC3	0.33
LRP5	0.33
SMAD4	0.33
MYH4	0.33
NEUROG1	0.33
COL26A1	0.33
PDGFRA	0.33
PRPSAP2	0.33
PTPRG	0.33
RAD51C	0.33
RARA	0.33
RPS2	0.33
LINC00938	0.33
TPO	0.33
ZNF26	0.33
ZBTB17	0.33
ZNF157	0.33
ZNF208	0.33
BAG6	0.33
KAT6A	0.33
HIST1H2BH	0.33
SLC44A5	0.33
PIK3R3	0.33
CDC23	0.33
NOL4	0.33
GMPS	0.33
DEDD	0.33
H2AFY	0.33
SOGA1	0.33
BCL2L11	0.33
SLC25A15	0.33
SMNDC1	0.33
CCT2	0.33
KCNQ1OT1	0.33
POLG2	0.33
DCAF10	0.33
CCNJL	0.33
ZNF750	0.33
ARHGAP28	0.33
CSRNP3	0.33
GLCCI1	0.33
THUMPD3-AS1	0.33
GPRIN1	0.33
GEMIN4	0.33
FBLL1	0.33
OLIG1	0.33
ARMCX1	0.33
CCDC77	0.33
MBIP	0.33
TRMT6	0.33
LSM7	0.33
SIX4	0.33
AFAP1L2	0.33
FBXL20	0.33
REPS1	0.33
ZNF530	0.33
RNF38	0.33
SCFD2	0.33
NPW	0.33
MAGEL2	0.33
WHSC1L1	0.33
PRR19	0.33
C1ORF159	0.33
PRPF39	0.33
ELP3	0.33
ARMC1	0.33
RIF1	0.33
TMEM206	0.33
CCDC112	0.33
TMEM200C	0.33
PRPF40A	0.33
YEATS2	0.33
LMBR1L	0.33
DCP1A	0.33
PPP2R2D	0.33
C3ORF70	0.33
TTC28	0.33
PCDHGB8P	0.33
WRNIP1	0.33
SHD	0.33
KLHL13	0.33
TRMT5	0.33
GRAMD1A	0.33
ANKRD36B	0.33
DHX57	0.33
RASL10B	0.33
TMEM132C	0.33
USP21	0.33
DTD1	0.33
FAM132A	0.33
TRNP1	0.33
LYSMD1	0.33
CERK	0.33
RMND5A	0.33
OSR1	0.33
DLK2	0.32
RASL11B	0.32
CHRNA4	0.32
DDX10	0.32
ETS1	0.32
GUCY1B2	0.32
GTF3C2	0.32
MIER3	0.32
HOXA11	0.32
LSM11	0.32
DACT2	0.32
PPP2R5E	0.32
TCEANC	0.32
SIM1	0.32
SNRPA1	0.32
ELOVL4	0.32
TBCE	0.32
TBX3	0.32
TCF15	0.32
TMEM31	0.32
TIAL1	0.32
TNR	0.32
SPACA4	0.32
MAGED4	0.32
UBE2V2	0.32
ZNF146	0.32
BRPF1	0.32
CASC15	0.32
ITGA8	0.32
NAE1	0.32
MPZL1	0.32
SLC7A6	0.32
RRN3P1	0.32
MED27	0.32
IGDCC3	0.32
SART3	0.32
CCP110	0.32
ZBTB39	0.32
UBAP2L	0.32
EXOG	0.32
RCE1	0.32
SLC35B1	0.32
DLL3	0.32
ZNF273	0.32
CELF3	0.32
SLC35D3	0.32
ALG11	0.32
LINC00115	0.32
DRAXIN	0.32
TRIM67	0.32
AARSD1	0.32
TRIM11	0.32
NETO1	0.32
LINC00526	0.32
SLITRK1	0.32
OSBPL8	0.32
ZNF548	0.32
ZNF689	0.32
SSUH2	0.32
RAB9B	0.32
KBTBD7	0.32
IP6K2	0.32
ISYNA1	0.32
POLDIP3	0.32
THOC3	0.32
TRIM33	0.32
FKBP7	0.32
DNAJB7	0.32
ZNF566	0.32
TMEM241	0.32
LRRTM1	0.32
CCT6P1	0.32
SLCO4A1-AS1	0.32
SPICE1	0.32
ZDHHC22	0.32
GJC3	0.32
DDX49	0.32
DCAF16	0.32
PAK1IP1	0.32
RALGPS2	0.32
ATAD3A	0.32
LRRC1	0.32
LRRK2	0.32
CDCA7L	0.32
CASC3	0.32
DZIP1	0.32
MORC2	0.32
RPIA	0.32
CEP131	0.32
MDN1	0.32
ARL6IP1	0.32
HYLS1	0.32
SIRT1	0.32
KCNH4	0.32
CADM2	0.32
ZEB1-AS1	0.32
RAB25	0.32
MIDN	0.32
DSCAML1	0.32
REXO1	0.32
SNX32	0.32
TXNDC16	0.32
PKDCC	0.32
ZC3H18	0.32
PPP1R14B	0.32
CLVS1	0.32
RBM18	0.32
AFAP1	0.32
SNHG17	0.32
AGO3	0.32
CFAP20	0.32
CPSF1	0.32
FOXD4L5	0.32
POLR1E	0.32
ARMCX5	0.32
RFX7	0.32
GPBP1	0.32
ZSWIM4	0.32
ARID2	0.32
SDE2	0.31
ACTL6A	0.31
DSCAM	0.31
ELF2	0.31
FOXF2	0.31
GAS2	0.31
HNRNPU	0.31
ANKRD23	0.31
MYOD1	0.31
NEUROD1	0.31
PGBD2	0.31
PGD	0.31
POLA1	0.31
MAPK8	0.31
KCNV2	0.31
RTKN	0.31
SCN3A	0.31
SLC18A1	0.31
SLC18A3	0.31
SRM	0.31
AURKAPS1	0.31
TRPC3	0.31
FAM69B	0.31
MAGEA9B	0.31
SF1	0.31
ZNF41	0.31
ZNF91	0.31
TMEM170B	0.31
CUL3	0.31
CBX4	0.31
TNKS	0.31
MGC57346	0.31
B4GALT3	0.31
DLK1	0.31
SENP5	0.31
SEMA5A	0.31
RAB33A	0.31
TTI1	0.31
PUM3	0.31
DCLRE1A	0.31
UBA2	0.31
FARP1	0.31
RCL1	0.31
CNKSR1	0.31
ZBTB6	0.31
NUDT21	0.31
GPR45	0.31
LINC01139	0.31
CCDC28B	0.31
THSD1P1	0.31
MZT1	0.31
CENPT	0.31
WDR82	0.31
THUMPD2	0.31
STMN4	0.31
MIR600HG	0.31
LRRC37B	0.31
CABLES2	0.31
CSMD3	0.31
TTC9B	0.31
UHRF2	0.31
MARVELD1	0.31
REV1	0.31
SPATA22	0.31
CCDC117	0.31
NUDCD1	0.31
ZNF311	0.31
FXYD7	0.31
CCDC168	0.31
NLE1	0.31
ARL15	0.31
FAM208B	0.31
CENPQ	0.31
IRX2	0.31
RBM12B-AS1	0.31
C14ORF39	0.31
ZFP64	0.31
ACIN1	0.31
DOPEY1	0.31
KIF21B	0.31
ZCCHC14	0.31
NEDD4L	0.31
ZNF454	0.31
LINC01622	0.31
RPL7L1	0.31
PRR14L	0.31
UBQLN4	0.31
AKNAD1	0.31
ENOPH1	0.31
IL1RAPL2	0.31
SLC6A10P	0.31
GNB4	0.31
MTBP	0.31
MGME1	0.31
ARHGEF16	0.31
KIAA1958	0.31
CECR5	0.31
GOLGA2P7	0.31
ZNF440	0.31
OLA1	0.31
SAC3D1	0.31
AQP12B	0.31
LINC01590	0.31
LYG1	0.31
NME1-NME2	0.31
ZNF433	0.31
MRPL9	0.31
TMEM198	0.31
TIPRL	0.31
PRAC2	0.31
ABL1	0.3
AGTR2	0.3
NR0B1	0.3
AMELX	0.3
ATP2A1	0.3
CAPN5	0.3
COX10	0.3
CRYGC	0.3
CYP2D6	0.3
EEF2	0.3
EIF4EBP2	0.3
ERBB3	0.3
FMR1	0.3
GFPT1	0.3
ANP32AP1	0.3
HMGCS1	0.3
HNRNPC	0.3
HOXC12	0.3
KIF5B	0.3
LMX1A	0.3
MARK3	0.3
MMP17	0.3
ZNF92	0.3
NCL	0.3
NOTCH1	0.3
NRTN	0.3
PDE3B	0.3
POLR2B	0.3
POU4F1	0.3
RARB	0.3
SATB1	0.3
SOX10	0.3
SPRR2F	0.3
TCF4	0.3
HNF1A	0.3
ZNF2	0.3
ZNF10	0.3
ZNF75A	0.3
ZNF84	0.3
ZNF200	0.3
SMC1A	0.3
FZD8	0.3
CACNA1G	0.3
ARHGEF2	0.3
MAGI1	0.3
LPGAT1	0.3
MPHOSPH10	0.3
SF3B4	0.3
KRTAP21-1	0.3
KRTAP20-2	0.3
HMGB1P1	0.3
PAPOLA	0.3
VAX1	0.3
CACFD1	0.3
ADAMTS7	0.3
RBPJL	0.3
LRRC66	0.3
E2F7	0.3
OVCH1	0.3
VCPKMT	0.3
FLJ12825	0.3
YRDC	0.3
LOC440173	0.3
LIN28A	0.3
NUP85	0.3
ADAT3	0.3
OR6F1	0.3
TDRD3	0.3
KRT25	0.3
XKR4	0.3
TAS2R10	0.3
METTL11B	0.3
SPRTN	0.3
NIN	0.3
PCGF6	0.3
ATRIP	0.3
ZNF644	0.3
RPF2	0.3
POMK	0.3
SUCO	0.3
UBE2J1	0.3
GNAT3	0.3
SLITRK2	0.3
HES7	0.3
MIR503HG	0.3
RAB2B	0.3
WTH3DI	0.3
FHDC1	0.3
EHMT1-IT1	0.3
GRXCR2	0.3
OR51S1	0.3
OR51F2	0.3
SH3D19	0.3
SNTG1	0.3
RSBN1	0.3
C17ORF78	0.3
CYP2W1	0.3
PINX1	0.3
LRRC37A4P	0.3
CXORF57	0.3
GPATCH2	0.3
RBM23	0.3
ZNF326	0.3
NCBP3	0.3
LYAR	0.3
RNF126	0.3
RUFY3	0.3
MAPRE1	0.3
DUX4L1	0.3
N4BP2	0.3
IGSF9B	0.3
CNOT1	0.3
PEG10	0.3
SARM1	0.3
WSCD1	0.3
SMCHD1	0.3
BTNL2	0.3
PRAME	0.3
CARHSP1	0.3
ORC3	0.3
ZIM2	0.3
RNF152	0.3
SHROOM4	0.3
NYNRIN	0.3
LRRN1	0.3
NCOA5	0.3
SCARF2	0.3
ZBED5	0.3
SLC39A6	0.3
ANKRD26P1	0.3
METTL21B	0.3
PNISR	0.3
GPR139	0.3
UBXN7	0.3
LIN52	0.3
FAM155B	0.3
RPL13AP20	0.3
CPT1C	0.3
TPTE2	0.3
FAM95B1	0.3
FTMT	0.3
CDRT15P1	0.3
CLEC2D	0.3
LHX5	0.3
SRRM5	0.3
PCDH15	0.3
ACYP1	0.29
ARCN1	0.29
ADGRB1	0.29
CCNE1	0.29
CDKN2C	0.29
CDR2	0.29
ERCC8	0.29
CSNK1G3	0.29
CSNK2A1	0.29
DVL3	0.29
MEGF6	0.29
ELAVL4	0.29
EXT1	0.29
EYA1	0.29
FOXE1	0.29
GABRP	0.29
GFRA1	0.29
LPAR4	0.29
ZNF627	0.29
HOXC8	0.29
HOXD11	0.29
HSPD1	0.29
TMEM201	0.29
LMO1	0.29
LRP3	0.29
MARK1	0.29
MTHFD1	0.29
MYH8	0.29
MYH10	0.29
OCA2	0.29
MED1	0.29
PPEF1	0.29
PPP6C	0.29
PRKRIR	0.29
PYY	0.29
ABCE1	0.29
SEMA3F	0.29
SLC19A1	0.29
SNRPD3	0.29
SREBF2	0.29
TARS	0.29
TSC2	0.29
TUBA3C	0.29
PIP5KL1	0.29
KRTAP19-8	0.29
ZNF124	0.29
ZNF143	0.29
OR1E1	0.29
COPS3	0.29
EIF3H	0.29
CACNA1H	0.29
LHX2	0.29
SNRNP40	0.29
GTF2IRD1	0.29
ZSCAN12	0.29
C6ORF163	0.29
RBM8A	0.29
CTDSP2	0.29
SUGP2	0.29
ZNF197	0.29
TOMM40	0.29
KDM5B	0.29
ZNF274	0.29
OCLM	0.29
ATXN2L	0.29
VPS45	0.29
CCDC36	0.29
FAM101A	0.29
LINC00626	0.29
IRX6	0.29
GTF3C6	0.29
CCDC15	0.29
FAAP100	0.29
CXXC4	0.29
ANKRD36	0.29
RBM44	0.29
VSTM2B	0.29
TMEM121	0.29
SLC38A1	0.29
PTGER4P2-CDK2AP2P2	0.29
AKR7A2P1	0.29
DACT3	0.29
RNASEH1	0.29
ATP6V0A4	0.29
RPS6KL1	0.29
EMC9	0.29
TUBE1	0.29
TKTL2	0.29
EIF3L	0.29
TRAF7	0.29
EIF1AD	0.29
KBTBD8	0.29
PRRC2B	0.29
KMT5C	0.29
FXYD6	0.29
IGSF11	0.29
GPR173	0.29
RC3H2	0.29
LINC01566	0.29
KLK9	0.29
DNAAF2	0.29
SMU1	0.29
[truncated: 18,438 more rows]
